# Supplementary material for: Safety and Humoral Immunogenicity of Different Dose Levels of Ad26.COV2.S as a 2-Dose Regimen in COVID-19 Vaccine-Naïve Healthy Adults: A Phase 3 Randomized Clinical Trial
Source: Vaccines (Basel). 2024 Oct 3;12(10):1136. doi: 10.3390/vaccines12101136 (PMC11511116; doi:10.3390/vaccines12101136)
Supplement: Supplementary file 1 [file vaccines-12-01136-s001.zip]

Archive with 1 entries (1 files):
- vaccines-3204722-supplementary.pdf
